# Supplementary material for: Differential Hatching, Development, Oviposition, and Longevity Patterns among Colombian Aedes aegypti Populations
Source: Insects. 2022 Jun 10;13(6):536. doi: 10.3390/insects13060536 (PMC9224916; doi:10.3390/insects13060536)
Supplement: Supplementary file 1 [file insects-13-00536-s001.zip]

Archive with 2 entries (2 files):
- SupplementaryMaterial.pdf
- Tables S4 and S5.xlsx
