# Supplementary material for: Differential Hatching, Development, Oviposition, and Longevity Patterns among Colombian Aedes aegypti Populations
Source: Insects. 2022 Jun 10;13(6):536. doi: 10.3390/insects13060536 (PMC9224916; doi:10.3390/insects13060536)
Supplement: Supplementary file 1 [file insects-13-00536-s001.zip › Tables S4 and S5.xlsx]

## Sheet: Table S4
		Males
		Bello		Neiva		Itagüí		Riohacha		Rockefeller
Parameters	Age in days (x)	Mean	Standard deviation	Mean	Standard deviation	Mean	Standard deviation	Mean	Standard deviation	Mean	Standard deviation
lx	0	1	0	1	0	1	0	1	0	1	0
	7	0.965	0.0472582	0.985	0.03	1	0	0.988	0.0178885	0.958333	0.102062
	14	0.7875	0.27933	0.9075	0.0977667	0.986	0.0219089	0.984	0.0167332	0.91	0.157734
	21	0.45	0.231517	0.58	0.279523	0.884	0.12661	0.97	0.02	0.646667	0.267407
	28	0.24	0.111654	0.3875	0.221115	0.626	0.138311	0.946	0.0134164	0.501667	0.307598
	35	0.145	0.0602771	0.2325	0.14523	0.52	0.123895	0.91	0.0291548	0.363333	0.30217
	42	0.07	0.0264575	0.1375	0.0699405	0.4	0.0977241	0.862	0.0676018	0.258333	0.24661
	49	0.04		0.0925	0.0485627	0.364	0.102372	0.85	0.0758288	0.176667	0.174776
	56	0.04		0.0766667	0.0208167	0.3	0.122678	0.836	0.0756968	0.131667	0.115484
	63	0.04		0.04	0	0.258	0.117771	0.77	0.0774597	0.085	0.0683374
	70			0.03	0.0141421	0.212	0.104499	0.718	0.0804363	0.0616667	0.0495648
	77			0.04		0.17	0.0644205	0.642	0.107331	0.0525	0.0320156
	84			0.02		0.128	0.0420714	0.484	0.100648	0.0325	0.00957427
	91					0.054	0.0450555	0.31	0.0940744	0.0366667	0.0057735
	98					0.02		0.126	0.0622896	0.03	0.0141421
	105							0.035	0.0212132	0.02
dx	0	0.035	0.0472582	0.015	0.03	0	0	0.012	0.0178885	0.0416667	0.102062
	7	0.18	0.24097	0.075	0.09	0.014	0.0219089	0.004	0.00894427	0.0483333	0.065549
	14	0.3325	0.0946485	0.3275	0.188922	0.1	0.109316	0.016	0.00894427	0.263333	0.187368
	21	0.215	0.145258	0.1975	0.0680074	0.256	0.0585662	0.024	0.0219089	0.145	0.0747663
	28	0.095	0.0675771	0.155	0.0888819	0.108	0.0491935	0.04	0.0244949	0.136667	0.090037
	35	0.09	0.0216025	0.095	0.0754983	0.118	0.112561	0.046	0.045607	0.11	0.0729383
	42	0.06	0.04	0.0425	0.0262996	0.036	0.0230217	0.012	0.0109545	0.0783333	0.0783369
	49	0		0.035	0.0129099	0.066	0.0320936	0.016	0.00894427	0.045	0.0605805
	56	0		0.05	0.0264575	0.038	0.0228035	0.064	0.0512835	0.0466667	0.0542832
	63	0.04		0.01	0.0141421	0.046	0.0181659	0.052	0.0130384	0.0216667	0.022286
	70			0.01	0.0141421	0.044	0.0415933	0.078	0.0584808	0.0266667	0.0250333
	77			0.02		0.044	0.0350714	0.158	0.0626099	0.02	0.0282843
	84			0.02		0.072	0.0109545	0.172	0.0408656	0.005	0.01
	91					0.048	0.0476445	0.186	0.0439318	0.0166667	0.0152753
	98					0.02		0.11	0.043589	0.02	0.0282843
	105							0.035	0.0212132	0.02
qx	0	0.035	0.0472582	0.015	0.03	0	0	0.012	0.0178885	0.0416667	0.102062
	7	0.1975	0.269119	0.0775	0.0903235	0.014	0.0219089	0.004	0.00894427	0.0566667	0.0821381
	14	0.4575	0.141038	0.38	0.259358	0.104	0.118025	0.016	0.00894427	0.306667	0.216395
	21	0.455	0.105357	0.39	0.165126	0.296	0.0753658	0.024	0.0219089	0.27	0.170997
	28	0.3625	0.142215	0.39	0.0828654	0.17	0.0678233	0.04	0.0244949	0.333333	0.159206
	35	0.69	0.215561	0.325	0.217945	0.212	0.157861	0.05	0.05	0.328333	0.175205
	42	0.776667	0.386825	0.34	0.135401	0.098	0.0618061	0.014	0.0134164	0.32	0.215035
	49	0		0.485	0.349142	0.204	0.104547	0.018	0.0109545	0.18	0.148189
	56	0		0.643333	0.337095	0.132	0.0933809	0.074	0.0594138	0.266667	0.235938
	63	1		0.25	0.353553	0.184	0.068775	0.074	0.0207364	0.225	0.195218
	70			0.5	0.707107	0.176	0.11327	0.112	0.0852643	0.451667	0.453714
	77			0.5		0.24	0.162788	0.248	0.0995992	0.275	0.320156
	84			1		0.616	0.183112	0.372	0.111445	0.25	0.5
	91					0.9	0.223607	0.624	0.106207	0.5	0.5
	98					1		0.922	0.119248	0.5	0.707107
	105							1	0	1
kx	0	0.015	0.0191485	0.0075	0.015	0	0	0.006	0.00894427	0.02	0.0489898
	7	0.12	0.180185	0.0375	0.045	0.006	0.00894427	0.002	0.00447214	0.0266667	0.0408248
	14	0.275	0.120139	0.2475	0.240191	0.052	0.0614003	0.008	0.00447214	0.176667	0.129563
	21	0.2675	0.0892095	0.23	0.136382	0.156	0.0439318	0.012	0.0109545	0.15	0.106583
	28	0.2	0.0989949	0.22	0.0588784	0.08	0.0353553	0.02	0.0122474	0.185	0.0952365
	35	0.386667	0.0750555	0.185	0.124766	0.112	0.0925743	0.024	0.0230217	0.19	0.146151
	42	0.18		0.19	0.090185	0.044	0.0288097	0.006	0.00547723	0.19	0.158367
	49	0		0.163333	0.051316	0.102	0.0535724	0.008	0.00447214	0.0933333	0.0789092
	56	0		0.29	0.155563	0.062	0.0449444	0.034	0.0279285	0.155	0.151493
	63			0.15	0.212132	0.092	0.0376829	0.032	0.0083666	0.123333	0.114134
	70			0		0.086	0.0563915	0.052	0.0443847	0.095	0.11
	77			0.3		0.126	0.0904434	0.126	0.0614817	0.175	0.206155
	84					0.456	0.201693	0.208	0.0831865	0	0
	91					0.3		0.438	0.12478	0.15	0.212132
	98							0.73	0.240416	0
	105
Lx	0	0.9825	0.0236291	0.9925	0.015	1	0	0.994	0.00894427	0.98	0.0489898
	7	0.8775	0.165806	0.9475	0.055	0.994	0.00894427	0.986	0.0167332	0.933333	0.12628
	14	0.62	0.253377	0.745	0.186458	0.934	0.0753658	0.978	0.0164317	0.778333	0.199341
	21	0.3475	0.165404	0.485	0.250533	0.756	0.126412	0.958	0.0130384	0.573333	0.287727
	28	0.1925	0.084212	0.3075	0.184097	0.574	0.125419	0.928	0.0228035	0.433333	0.301375
	35	0.1	0.0509902	0.185	0.107548	0.46	0.0948683	0.888	0.0476445	0.31	0.27291
	42	0.0433333	0.011547	0.1125	0.0585235	0.384	0.098387	0.856	0.071624	0.215	0.210974
	49	0.04		0.075	0.0479583	0.334	0.110815	0.844	0.0756968	0.153333	0.145556
	56	0.04		0.0533333	0.0152753	0.278	0.120706	0.804	0.0723187	0.108333	0.0902035
	63	0.02		0.035	0.00707107	0.236	0.107842	0.746	0.0789303	0.0733333	0.0588784
	70			0.025	0.0212132	0.192	0.0864292	0.68	0.0886002	0.0483333	0.0421505
	77			0.03		0.148	0.0521536	0.562	0.0993479	0.0425	0.0189297
	84			0.01		0.088	0.0432435	0.396	0.0947629	0.03	0.0141421
	91					0.03	0.0254951	0.216	0.078613	0.0266667	0.0152753
	98					0.01		0.072	0.0432435	0.02	0
	105							0.02	0.0141421	0.01
Tx	0	3.1725	0.764259	3.93	0.935129	6.406	0.879307	10.912	0.54733	4.675	1.68741
	7	2.19	0.741665	2.9375	0.933323	5.406	0.879307	9.918	0.552422	3.695	1.66024
	14	1.3125	0.582659	1.9925	0.886806	4.416	0.869557	8.932	0.56033	2.76167	1.58488
	21	0.6925	0.330895	1.245	0.70647	3.478	0.8187	7.954	0.567565	1.98333	1.41864
	28	0.3475	0.166408	0.7625	0.46686	2.726	0.747683	6.996	0.57483	1.40833	1.15451
	35	0.155	0.0911043	0.455	0.286298	2.152	0.692871	6.068	0.576168	0.976667	0.863636
	42	0.0733333	0.0585947	0.27	0.179629	1.692	0.624356	5.182	0.549017	0.666667	0.594329
	49	0.09		0.155	0.123693	1.306	0.531818	4.326	0.502374	0.45	0.387453
	56	0.05		0.106667	0.0763763	0.976	0.422291	3.48	0.460217	0.296667	0.247279
	63	0.02		0.08	0.0565685	0.696	0.306154	2.676	0.416629	0.191667	0.162409
	70			0.045	0.0494975	0.46	0.194422	1.932	0.365882	0.118333	0.11089
	77			0.04		0.27	0.11726	1.252	0.301115	0.1075	0.0670199
	84			0.01		0.12	0.0678233	0.69	0.21587	0.065	0.0479583
	91					0.032	0.0268328	0.294	0.128374	0.0466667	0.0321455
	98					0.01		0.078	0.051672	0.025	0.00707107
	105							0.02	0.0141421	0.01
ex	0	3.1725	0.764259	3.93	0.935129	6.406	0.879307	10.912	0.54733	4.675	1.68741
	7	2.24	0.697997	2.985	0.927452	5.406	0.879307	10.038	0.673105	3.79833	1.53717
	14	1.6025	0.250383	2.1375	0.812706	4.47	0.819909	9.072	0.632748	2.94667	1.42287
	21	1.5425	0.178209	2.0275	0.438207	3.93	0.678491	8.212	0.695428	2.84667	0.966492
	28	1.43	0.243858	2.005	0.242831	4.422	1.11715	7.396	0.668304	2.655	0.683513
	35	1.0025	0.469494	1.9675	0.139851	4.198	1.09228	6.68	0.589619	2.705	0.543829
	42	1.16667	1.1547	1.8075	0.566414	4.132	0.536395	6.012	0.480333	2.84333	0.533429
	49	2.5		1.4525	0.796885	3.52	0.498046	5.086	0.486344	3.28167	1.71283
	56	1.5		1.3	0.72111	3.304	0.46683	4.168	0.475836	2.785	1.55066
	63	0.5		2	1.41421	2.714	0.217094	3.462	0.428509	2.51	1.36684
	70			1.25	1.06066	2.244	0.479458	2.686	0.428521	2.06333	1.62729
	77			1		1.592	0.325684	1.944	0.324238	2.175	1.0751
	84			0.5		0.924	0.207678	1.404	0.254814	1.75	0.957427
	91					0.6	0.223607	0.916	0.163034	1.16667	0.57735
	98					0.5		0.58	0.120208	1	0.707107
	105							0.5	0	0.5

## Sheet: Table S5
		Females
		Bello		Neiva		Itagüí		Riohacha		Rockefeller
Parameters	Age in days (x)	Mean	Standard deviation	Mean	Standard deviation	Mean	Standard deviation	Mean	Standard deviation	Mean	Standard deviation
lx	0	1	0	1	0	1	0	1	0	1	0
	7	0.985	0.0173205	0.9925	0.015	1	0	1	0	0.985	0.0367423
	14	0.92	0.0663325	0.975	0.0288675	0.986	0.0219089	1	0	0.978333	0.0440076
	21	0.8425	0.0788987	0.9425	0.0262996	0.964	0.0384708	0.988	0.0178885	0.966667	0.044572
	28	0.74	0.125167	0.925	0.0129099	0.94	0.03937	0.988	0.0178885	0.96	0.0414729
	35	0.65	0.115758	0.8625	0.0556028	0.932	0.0327109	0.984	0.0167332	0.941667	0.0519294
	42	0.54	0.0535413	0.7425	0.0298608	0.89	0.0474342	0.984	0.0167332	0.92	0.0638749
	49	0.315	0.146401	0.5775	0.0741058	0.852	0.0593296	0.98	0.0141421	0.905	0.0913783
	56	0.206667	0.128582	0.395	0.0704746	0.826	0.0798749	0.974	0.0194936	0.863333	0.130486
	63	0.215	0.0212132	0.3	0.10583	0.772	0.115195	0.95	0.0234521	0.82	0.147241
	70	0.17		0.2375	0.124466	0.726	0.0928978	0.926	0.0320936	0.786667	0.158703
	77			0.1525	0.115866	0.634	0.0973653	0.884	0.0444972	0.701667	0.198637
	84			0.125	0.0932738	0.484	0.116748	0.832	0.0481664	0.635	0.23569
	91			0.106667	0.0737111	0.334	0.102859	0.712	0.0798123	0.545	0.245499
	98			0.0766667	0.0550757	0.23	0.0842615	0.414	0.095551	0.471667	0.257404
	105			0.0266667	0.0057735	0.136	0.0789303	0.154	0.0901665	0.338333	0.220129
	112			0.025	0.00707107	0.153333	0.046188	0.05	0.034641	0.28	0.132853
	119			0.025	0.00707107	0.103333	0.0737111			0.21	0.0476095
	126			0.02		0.105	0.00707107			0.125	0.0602771
	133			0.02		0.07	0.0282843			0.0525	0.0585235
	140					0.03				0.1
	147									0.07
	154									0.03
	161									0.02
	168									0.02
dx	0	0.015	0.0173205	0.0075	0.015	0	0	0	0	0.015	0.0367423
	7	0.0625	0.0585235	0.02	0.0244949	0.014	0.0219089	0	0	0.00666667	0.010328
	14	0.0825	0.0411299	0.0325	0.0189297	0.022	0.0228035	0.014	0.0194936	0.015	0.0122474
	21	0.105	0.0660808	0.0175	0.035	0.022	0.0148324	0	0	0.00833333	0.0132916
	28	0.09	0.0216025	0.0625	0.0464579	0.008	0.0178885	0.004	0.00894427	0.0183333	0.0160208
	35	0.1125	0.0895824	0.1175	0.04272	0.044	0.0230217	0	0	0.02	0.0189737
	42	0.22	0.160208	0.1675	0.0684957	0.036	0.0250998	0.004	0.00894427	0.015	0.0281069
	49	0.1625	0.12842	0.185	0.0057735	0.028	0.0294958	0.006	0.0134164	0.0416667	0.0392003
	56	0.0633333	0.0351188	0.09	0.0535413	0.054	0.043359	0.022	0.0148324	0.0433333	0.0484424
	63	0.13	0.141421	0.0675	0.0434933	0.044	0.0350714	0.024	0.0250998	0.0316667	0.0343026
	70	0.17		0.0825	0.00957427	0.096	0.0270185	0.046	0.0270185	0.0866667	0.0568038
	77			0.0275	0.025	0.148	0.0277489	0.052	0.0460435	0.065	0.0450555
	84			0.045	0.0465475	0.152	0.0653452	0.12	0.0479583	0.09	0.0374166
	91			0.0266667	0.0305505	0.104	0.0378153	0.3	0.0696419	0.0733333	0.0492612
	98			0.0466667	0.0450925	0.094	0.0415933	0.262	0.0342053	0.136667	0.0598888
	105			0.01	0.0173205	0.044	0.0270185	0.126	0.0630872	0.106667	0.0575036
	112			0	0	0.05	0.03	0.05	0.034641	0.112	0.0389872
	119			0.015	0.0212132	0.03	0.01			0.085	0.0288675
	126			0		0.035	0.0212132			0.075	0.0208167
	133			0.02		0.06	0.0424264			0.025	0.0057735
	140					0.03				0.03
	147									0.03
	154									0.02
	161									0
	168									0.02
qx	0	0.015	0.0173205	0.0075	0.015	0	0	0	0	0.015	0.0367423
	7	0.065	0.06245	0.02	0.0244949	0.014	0.0219089	0	0	0.00666667	0.010328
	14	0.09	0.0454606	0.0325	0.0189297	0.022	0.0228035	0.014	0.0194936	0.015	0.0122474
	21	0.125	0.0806226	0.0175	0.035	0.026	0.0181659	0	0	0.00833333	0.0132916
	28	0.12	0.0282843	0.07	0.0509902	0.008	0.0178885	0.004	0.00894427	0.0183333	0.0160208
	35	0.165	0.0998332	0.1375	0.04272	0.048	0.0268328	0	0	0.0216667	0.022286
	42	0.405	0.2716	0.225	0.0911043	0.042	0.0327109	0.004	0.00894427	0.0183333	0.0360093
	49	0.5875	0.403103	0.325	0.0387298	0.034	0.0378153	0.006	0.0134164	0.0516667	0.0584523
	56	0.48	0.463573	0.2425	0.138894	0.07	0.0620484	0.026	0.0181659	0.055	0.0605805
	63	0.585	0.586899	0.2475	0.209662	0.054	0.0415933	0.024	0.0250998	0.045	0.0454973
	70	1		0.4225	0.188215	0.134	0.0409878	0.046	0.0270185	0.128333	0.111609
	77			0.17	0.139762	0.242	0.0752994	0.06	0.0533854	0.126667	0.158072
	84			0.4275	0.452208	0.314	0.11393	0.144	0.0626897	0.19	0.166253
	91			0.276667	0.254231	0.314	0.105972	0.424	0.0934345	0.216667	0.215747
	98			0.473333	0.411866	0.444	0.199825	0.646	0.150599	0.35	0.16285
	105			0.333333	0.57735	0.52	0.458476	0.86	0.148155	0.446667	0.284089
	112			0	0	0.406667	0.349905	1	0	0.498	0.287089
	119			0.5	0.707107	0.496667	0.438216			0.425	0.16052
	126			0		0.35	0.212132			0.645	0.219924
	133			1		0.75	0.353553			0.8125	0.375
	140					1				0.33
	147									0.5
	154									0.5
	161									0
	168									1
kx	0	0.005	0.0057735	0.0025	0.005	0	0	0	0	0.00666667	0.0163299
	7	0.0275	0.0275379	0.0075	0.00957427	0.006	0.00894427	0	0	0.00333333	0.00516398
	14	0.0425	0.0236291	0.015	0.01	0.01	0.01	0.006	0.00894427	0.00666667	0.00516398
	21	0.0575	0.0403113	0.0075	0.015	0.01	0.00707107	0	0	0.00333333	0.00516398
	28	0.055	0.0129099	0.0325	0.025	0.004	0.00894427	0.002	0.00447214	0.00833333	0.00752773
	35	0.075	0.0544671	0.0625	0.0189297	0.02	0.0122474	0	0	0.01	0.0109545
	42	0.2825	0.292161	0.115	0.0568624	0.018	0.0148324	0.002	0.00447214	0.00833333	0.0160208
	49	0.366667	0.42004	0.1725	0.0262996	0.014	0.0167332	0.002	0.00447214	0.0233333	0.0280476
	56	0.115	0.0919239	0.125	0.0776745	0.032	0.0294958	0.01	0.00707107	0.0233333	0.0258199
	63	0.08		0.14	0.136382	0.024	0.0194936	0.01	0.01	0.02	0.0209762
	70			0.2575	0.147958	0.062	0.0216795	0.02	0.0141421	0.065	0.0622093
	77			0.0875	0.0763217	0.12	0.0469042	0.026	0.0230217	0.0666667	0.0966782
	84			0.146667	0.196554	0.17	0.0790569	0.07	0.0339116	0.1	0.103344
	91			0.16	0.150997	0.166	0.0766812	0.244	0.0763544	0.123333	0.148414
	98			0.36	0.31749	0.282	0.169174	0.492	0.22687	0.2	0.123126
	105			0	0	0.103333	0.100167	0.66	0.216333	0.18	0.0689202
	112			0	0	0.303333	0.346458			0.205	0.0493288
	119			0		0.125	0.0353553			0.2525	0.11471
	126			0		0.2	0.141421			0.51	0.25219
	133					0.3				0.12
	140									0.18
	147									0.3
	154									0.3
	161									0
	168
Lx	0	0.9925	0.00957427	0.9975	0.005	1	0	1	0	0.993333	0.0163299
	7	0.955	0.0387298	0.985	0.0191485	0.994	0.00894427	1	0	0.981667	0.0402078
	14	0.8825	0.0684957	0.9575	0.0275379	0.976	0.0270185	0.994	0.00894427	0.973333	0.042269
	21	0.7875	0.0994569	0.9325	0.00957427	0.954	0.0391152	0.988	0.0178885	0.963333	0.0427395
	28	0.695	0.11619	0.895	0.0310913	0.936	0.0350714	0.986	0.0167332	0.95	0.0460435
	35	0.5925	0.0780491	0.8025	0.0386221	0.912	0.0370135	0.984	0.0167332	0.933333	0.0564506
	42	0.43	0.0778888	0.6575	0.0464579	0.874	0.0517687	0.982	0.0148324	0.911667	0.0796032
	49	0.2375	0.135984	0.485	0.0704746	0.84	0.0667083	0.976	0.0167332	0.885	0.11131
	56	0.173333	0.124231	0.345	0.0834666	0.798	0.0957601	0.964	0.0207364	0.841667	0.139344
	63	0.145	0.0494975	0.27	0.111654	0.75	0.103199	0.936	0.0260768	0.803333	0.151745
	70	0.08		0.195	0.119583	0.68	0.0961769	0.906	0.0371484	0.741667	0.17949
	77			0.1375	0.103401	0.558	0.10849	0.858	0.0402492	0.668333	0.21757
	84			0.1025	0.0826136	0.41	0.105119	0.772	0.0580517	0.588333	0.242109
	91			0.09	0.0655744	0.282	0.090111	0.562	0.0782304	0.506667	0.250253
	98			0.05	0.03	0.184	0.0782943	0.284	0.0896103	0.405	0.236707
	105			0.02	0.01	0.116	0.0838451	0.092	0.0609918	0.285	0.192016
	112			0.025	0.00707107	0.126667	0.0585947	0.0233333	0.023094	0.226	0.11929
	119			0.02	0	0.0866667	0.0665833			0.165	0.0519615
	126			0.02		0.09	0.0141421			0.0875	0.0556028
	133			0.01		0.04	0			0.0375	0.055
	140					0.01				0.09
	147									0.05
	154									0.03
	161									0.02
	168									0.01
Tx	0	5.795	0.169804	7.9175	0.715559	11.442	1.04174	13.296	0.389269	12.8383	2.25604
	7	4.8025	0.179141	6.92	0.716147	10.442	1.04174	12.296	0.389269	11.845	2.24117
	14	3.85	0.210238	5.935	0.71426	9.448	1.03309	11.296	0.389269	10.8617	2.20406
	21	2.9675	0.256694	4.9775	0.71663	8.472	1.00711	10.302	0.383823	9.88833	2.16966
	28	2.1775	0.302145	4.045	0.716217	7.522	0.977328	9.314	0.373336	8.92667	2.12966
	35	1.4825	0.373932	3.15	0.708661	6.582	0.945024	8.33	0.363662	7.98	2.0937
	42	0.8875	0.42003	2.35	0.693734	5.67	0.90978	7.346	0.361012	7.05	2.04554
	49	0.4575	0.372771	1.69	0.659646	4.798	0.861696	6.364	0.355429	6.135	1.97519
	56	0.303333	0.249867	1.205	0.599027	3.958	0.79528	5.39	0.348855	5.25167	1.87859
	63	0.19	0.113137	0.8575	0.525127	3.16	0.706647	4.426	0.331482	4.41167	1.75908
	70	0.08		0.5875	0.415963	2.41	0.615752	3.486	0.307864	3.61	1.62787
	77			0.3975	0.301924	1.73	0.552585	2.582	0.297271	2.86667	1.46531
	84			0.255	0.207445	1.172	0.494641	1.724	0.282631	2.20167	1.25829
	91			0.206667	0.0896289	0.762	0.431822	0.952	0.242219	1.61333	1.03666
	98			0.12	0.0458258	0.478	0.363346	0.39	0.168967	1.10167	0.796402
	105			0.0633333	0.0472582	0.296	0.295093	0.108	0.0785493	0.696667	0.567333
	112			0.065	0.0212132	0.303333	0.20306	0.0233333	0.023094	0.496	0.3676
	119			0.04	0.0282843	0.176667	0.145717			0.3425	0.255
	126			0.03		0.135	0.00707107			0.175	0.203552
	133			0.01		0.045	0.00707107			0.085	0.15
	140					0.01				0.19
	147									0.1
	154									0.05
	161									0.03
	168									0.01
ex	0	5.795	0.169804	7.9175	0.715559	11.442	1.04174	13.296	0.389269	12.8383	2.25604
	7	4.8775	0.261836	6.97	0.734983	10.442	1.04174	12.296	0.389269	11.9683	1.97009
	14	4.195	0.529685	6.0875	0.703296	9.564	0.865754	11.296	0.389269	11.0333	1.96187
	21	3.56	0.577293	5.2975	0.830838	8.766	0.787261	10.432	0.296091	10.1833	1.96676
	28	3.025	0.698451	4.37	0.737292	7.972	0.846446	9.432	0.296091	9.265	2.00894
	35	2.38	0.854439	3.6675	0.816961	7.03	0.810031	8.474	0.3676	8.415	1.98386
	42	1.68	0.816129	3.1475	0.837113	6.344	0.759032	7.474	0.3676	7.56167	1.90661
	49	1.3075	0.853517	2.88	0.819715	5.588	0.703861	6.504	0.341804	6.655	1.80564
	56	1.20333	0.631057	3.0025	1.09907	4.756	0.625524	5.534	0.300466	5.92833	1.67595
	63	0.915	0.586899	2.68	0.955441	4.06	0.433878	4.65	0.238851	5.20667	1.63729
	70	0.5		2.27	0.689057	3.282	0.603341	3.756	0.273825	4.36667	1.56356
	77			2.575	0.975927	2.714	0.724382	2.924	0.367056	3.79167	1.39634
	84			2.215	1.70242	2.414	0.913198	2.072	0.290551	3.12667	1.22436
	91			2.33333	1.01353	2.184	0.938046	1.328	0.236157	2.58333	1.05725
	98			2.52667	2.58353	1.878	1.14515	0.91	0.197231	1.99833	0.802731
	105			2.5	2	1.672	1.33666	0.642	0.147885	1.65667	0.788535
	112			2.5	1.41421	1.80333	0.966454	0.5	0	1.52	0.7288
	119			1.5	1.41421	1.39667	0.778481			1.5325	0.827461
	126			1.5		1.275	0.0353553			1.145	0.792696
	133			0.5		0.75	0.353553			0.9375	0.875
	140					0.5				1.83
	147									1.5
	154									1.5
	161									1.5
	168									0.5
